# Supplementary material for: Effects of changes in isotopic baselines on the evaluation of food web structure using isotopic functional indices
Source: PeerJ. 2020 Oct 26;8:e9999. doi: 10.7717/peerj.9999 (PMC7594636; doi:10.7717/peerj.9999)
Supplement: Supplemental Information 2 [file peerj-08-9999-s002.xlsx]

## Sheet: Sheet1
Station	River	Location	Genre	Guild	d13C	d15N
Bost_AM	Bostonnais	Above	Acroneuria	predator	-29.025	4.815
Bost_AM	Bostonnais	Above	Boyeria	predator	-29.95	3.555
Bost_AM	Bostonnais	Above	Chimarra	predator	-31.8167	2.84333
Bost_AM	Bostonnais	Above	Claassenia	predator	-30.1567	4.43
Bost_AM	Bostonnais	Above	Drunella	herbivore	-29.6686	1.26429
Bost_AM	Bostonnais	Above	Epeorus	herbivore	-30.4067	2.56
Bost_AM	Bostonnais	Above	Hydropsyche	detritivore	-25.17	2.56
Bost_AM	Bostonnais	Above	Isonychia	herbivore	-30.8	3.05
Bost_AM	Bostonnais	Above	Macrostemum	detritivore	-32.46	3.37
Bost_AM	Bostonnais	Above	Ophiogomphus	predator	-28.18	6.75
Bost_AM	Bostonnais	Above	Oronectes	detritivore	-28.12	6.01
Bost_AV	Bostonnais	Below	Acroneuria	predator	-24.92	4.975
Bost_AV	Bostonnais	Below	Anthomyidae	detritivore	-28.9333	5.21667
Bost_AV	Bostonnais	Below	Boyeria	predator	-27.696	4.326
Bost_AV	Bostonnais	Below	Claassenia	predator	-27.1525	3.4075
Bost_AV	Bostonnais	Below	Coryladus	predator	-27.9967	5.15333
Bost_AV	Bostonnais	Below	Epeorus	herbivore	-26.085	1.8325
Bost_AV	Bostonnais	Below	Hydropsyche	detritivore	-26.45	4.22
Bost_AV	Bostonnais	Below	Macrostemum	detritivore	-28.86	3.47
Bost_AV	Bostonnais	Below	Oronectes	detritivore	-28.0575	4.8575
Bost_AV	Bostonnais	Below	Rhyacophilia	predator	-31.7367	3.77667
Bost_AV	Bostonnais	Below	Serratella	detritivore	-26.0813	1.27125
Bull_AM	Bull	Above	Acroneuria	predator	-28.79	6.605
Bull_AM	Bull	Above	Boyeria	predator	-30.6575	5.48
Bull_AM	Bull	Above	Chimarra	predator	-31.13	5.02
Bull_AM	Bull	Above	Claassenia	predator	-30.3267	6.58167
Bull_AM	Bull	Above	Cordulegaster	predator	-29.7267	5.84
Bull_AM	Bull	Above	Coryladus	predator	-29.094	5.68
Bull_AM	Bull	Above	Epeorus	herbivore	-31.005	4.2125
Bull_AM	Bull	Above	Ephemera	herbivore	-28.59	4.45
Bull_AM	Bull	Above	Hydropsyche	detritivore	-29.98	4.275
Bull_AM	Bull	Above	Ophiogomphus	predator	-28.0867	6.87667
Bull_AM	Bull	Above	Pycnopsyche	detritivore	-29.14	0.84
Bull_AM	Bull	Above	Serratella	detritivore	-30.2433	2.65667
Bull_AM	Bull	Above	Tipulidae	detritivore	-27.24	6.92
Bull_AV	Bull	Below	Acroneuria	predator	-26.8625	6.6775
Bull_AV	Bull	Below	Anthomyidae	detritivore	-26.42	7.4
Bull_AV	Bull	Below	Boyeria	predator	-26.6	5.225
Bull_AV	Bull	Below	Claassenia	predator	-27.1367	6.43333
Bull_AV	Bull	Below	Cordulegaster	predator	-26.94	5.67
Bull_AV	Bull	Below	Epeorus	herbivore	-27.8683	3.67167
Bull_AV	Bull	Below	Hydropsyche	detritivore	-27.7267	4.92
Bull_AV	Bull	Below	Ophiogomphus	predator	-25.745	6.76
Bull_AV	Bull	Below	Pteronarcys	detritivore	-26.99	1.92
Bull_AV	Bull	Below	Rhyacophilia	predator	-30.39	4.01667
Dor_AM	Dorwin	Above	Acroneuria	predator	-30.21	6.37
Dor_AM	Dorwin	Above	Boyeria	predator	-29.36	5.68
Dor_AM	Dorwin	Above	Chimarra	predator	-33.3175	4.665
Dor_AM	Dorwin	Above	Coryladus	predator	-30.9533	5.42
Dor_AM	Dorwin	Above	Drunella	herbivore	-30.675	6.19
Dor_AM	Dorwin	Above	Epeorus	herbivore	-31.57	2.9025
Dor_AM	Dorwin	Above	Hydropsyche	detritivore	-31.3533	6.11667
Dor_AM	Dorwin	Above	Isonychia	herbivore	-31.22	4.67714
Dor_AM	Dorwin	Above	Macrostemum	detritivore	-30.308	6.496
Dor_AM	Dorwin	Above	Psephenus	herbivore	-27.85	3.71
Dor_AV	Dorwin	Below	Acroneuria	predator	-29.66	6.76
Dor_AV	Dorwin	Below	Boyeria	predator	-27.7	5.84
Dor_AV	Dorwin	Below	Chimarra	predator	-32.905	4.5075
Dor_AV	Dorwin	Below	Claassenia	predator	-28.745	7.375
Dor_AV	Dorwin	Below	Coryladus	predator	-30.258	6.11
Dor_AV	Dorwin	Below	Epeorus	herbivore	-29.3075	3.1525
Dor_AV	Dorwin	Below	Hydropsyche	detritivore	-31.1067	5.92333
Dor_AV	Dorwin	Below	Isonychia	herbivore	-30.94	4.585
Dor_AV	Dorwin	Below	Macrostemum	detritivore	-31.625	5.97
Dor_AV	Dorwin	Below	Serratella	detritivore	-31.22	4.62571
Pourv_AM	Pourvoirie	Above	Acroneuria	predator	-28.69	4.76
Pourv_AM	Pourvoirie	Above	Boyeria	predator	-28.9833	5.68667
Pourv_AM	Pourvoirie	Above	Coryladus	predator	-27.1633	7.38667
Pourv_AM	Pourvoirie	Above	Epeorus	herbivore	-28.645	4.97
Pourv_AM	Pourvoirie	Above	Hydropsyche	detritivore	-28.5375	3.7175
Pourv_AM	Pourvoirie	Above	Ophiogomphus	predator	-26.8733	6.78333
Pourv_AM	Pourvoirie	Above	Oronectes	detritivore	-25.8933	6.18667
Pourv_AM	Pourvoirie	Above	Pteronarcys	detritivore	-30.498	2.926
Pourv_AM	Pourvoirie	Above	Rhyacophilia	predator	-28.29	3.19
Pourv_AV	Pourvoirie	Below	Boyeria	predator	-26.645	5.955
Pourv_AV	Pourvoirie	Below	Claassenia	predator	-26.7338	6.89
Pourv_AV	Pourvoirie	Below	Coryladus	predator	-26.0233	7.20833
Pourv_AV	Pourvoirie	Below	Diptere	detritivore	-25.8367	6.83667
Pourv_AV	Pourvoirie	Below	Epeorus	herbivore	-28.1914	4.67571
Pourv_AV	Pourvoirie	Below	Hydropsyche	detritivore	-26.57	6.11
Pourv_AV	Pourvoirie	Below	Macrostemum	detritivore	-29.25	6.27
Pourv_AV	Pourvoirie	Below	Oronectes	detritivore	-25.17	6.23
Pourv_AV	Pourvoirie	Below	Pteronarcys	detritivore	-28.57	3.01
Pourv_AV	Pourvoirie	Below	Rhyacophilia	predator	-27.1067	3.74
Urs_AM	Ursule	Above	Acroneuria	predator	-26.9	10.19
Urs_AM	Ursule	Above	Boyeria	predator	-27.15	8.21
Urs_AM	Ursule	Above	Claassenia	predator	-27.07	9.07667
Urs_AM	Ursule	Above	Cordulegaster	predator	-27.85	8.56
Urs_AM	Ursule	Above	Coryladus	predator	-27.484	8.052
Urs_AM	Ursule	Above	Drunella	herbivore	-27.2033	7.58
Urs_AM	Ursule	Above	Epeorus	herbivore	-25.525	7.19
Urs_AM	Ursule	Above	Hagenius	predator	-23.24	8.91
Urs_AM	Ursule	Above	Hydropsyche	detritivore	-27.72	7.45
Urs_AM	Ursule	Above	Isonychia	herbivore	-28.4586	6.57714
Urs_AM	Ursule	Above	Limoniidae	detritivore	-28.55	8.535
Urs_AM	Ursule	Above	Macrostemum	detritivore	-28.67	9.97
Urs_AM	Ursule	Above	Pteronarcys	detritivore	-28.23	7.34
Urs_AM	Ursule	Above	Pycnopsyche	detritivore	-27.97	6.9
Urs_AM	Ursule	Above	Rhyacophilia	predator	-29.27	7.02
Urs_AM	Ursule	Above	Serratella	detritivore	-26.91	6.205
Urs_AV	Ursule	Below	Acroneuria	predator	-26.49	8.3
Urs_AV	Ursule	Below	Anthomyidae	detritivore	-27.48	8.19
Urs_AV	Ursule	Below	Boyeria	predator	-25	8.48
Urs_AV	Ursule	Below	Claassenia	predator	-25.9325	8.955
Urs_AV	Ursule	Below	Cordulegaster	predator	-25.53	8.71
Urs_AV	Ursule	Below	Coryladus	predator	-26.3567	8.24
Urs_AV	Ursule	Below	Drunella	herbivore	-24.17	8.54
Urs_AV	Ursule	Below	Epeorus	herbivore	-25.07	6.4225
Urs_AV	Ursule	Below	Hagenius	predator	-24.58	7.92
Urs_AV	Ursule	Below	Hydropsyche	detritivore	-26.4933	7.18667
Urs_AV	Ursule	Below	Isonychia	herbivore	-27.115	7.145
Urs_AV	Ursule	Below	Macrostemum	detritivore	-28.7086	7.99429
Urs_AV	Ursule	Below	Ophiogomphus	predator	-24.28	8.38
Urs_AV	Ursule	Below	Psephenus	herbivore	-22.9833	6.65667
Urs_AV	Ursule	Below	Pteronarcys	detritivore	-26.66	7.48
Urs_AV	Ursule	Below	Rhyacophilia	predator	-30.4375	5.71
